# Supplementary material for: Interplay between IL-10, IFN-γ, IL-17A and PD-1 Expressing EBNA1-Specific CD4+ and CD8+ T Cell Responses in the Etiologic Pathway to Endemic Burkitt Lymphoma
Source: Cancers (Basel). 2021 Oct 27;13(21):5375. doi: 10.3390/cancers13215375 (PMC8582526; doi:10.3390/cancers13215375)
Supplement: Supplementary file 1 [file cancers-13-05375-s001.zip]

Archive with 1 entries (1 files):
- cancers-1403519-supplementary.pdf
